# Supplementary material for: Semi-field evaluation of human landing catches versus human double net trap for estimating human biting rate of Anopheles minimus and Anopheles harrisoni in Thailand
Source: PeerJ. 2022 Sep 8;10:e13865. doi: 10.7717/peerj.13865 (PMC9464434; doi:10.7717/peerj.13865)
Supplement: Supplemental Information 9 [file peerj-10-13865-s009.xlsx]

## Sheet: Nighly recapture
NIGHTLY RECAPTURE OF MOSQUITO LANDED ON THE VOLUNTEER AND RESTING ON THE NET IN BOTH TRAPS
Date	Day	Trap	Chamber	Volunteer	Mosquito used	Temperature © (°C)	Relative Humidity %	Time	# Mosquito (Landed)	# Adjust Mosquito (Landed)*60/50	# Mosquito (Rested)	Total Recaptued
1-Mar	1	HDN	D	S	W	25.8243	77.181	NA	12	12	16	28
2-Mar	2	HDN	D	O	W	23.9099	92.0797	NA	4	4	27	31
3-Mar	3	HDN	D	S	W	26.1038	80.8126	NA	17	17	27	44
6-Mar	4	HDN	D	O	W	25.3768	71.873	NA	6	6	25	31
7-Mar	5	HDN	D	S	W	25.829	84.0047	NA	11	11	30	41
8-Mar	6	HDN	A	O	W	25.423	76.5544	NA	3	3	39	42
21-Mar	7	HDN	A	S	W	25.0076	98.9889	NA	32	32	14	46
22-Mar	8	HDN	A	O	W	25.0667	81.3395	NA	15	15	33	48
23-Mar	9	HDN	A	S	W	26.971	81.779	NA	11	11	29	40
27-Mar	10	HDN	A	O	W	28.1845	81.3131	NA	6	6	36	42
28-Mar	11	HDN	D	S	W	27.4174	76.768	NA	16	16	28	44
30-Mar	12	HDN	D	O	W	26.5695	73.0367	NA	10	10	33	43
4-Apr	13	HDN	D	S	W	26.1839	93.9331	NA	20	20	24	44
10-Apr	14	HDN	D	O	W	26.9139	95.9106	NA	10	10	34	44
11-Apr	15	HDN	D	S	W	27.3727	98.3521	NA	15	15	28	43
13-Apr	16	HDN	A	O	W	26.6003	98.0815	NA	13	13	30	43
18-Apr	17	HDN	A	S	W	27.3498	93.87	NA	12	12	31	43
20-Apr	18	HDN	A	O	W	28.7586	89.7074	NA	10	10	33	43
24-Apr	19	HDN	A	S	W	27.4127	95.461	NA	19	19	23	42
25-Apr	20	HDN	A	O	W	26.5656	98.3236	NA	28	28	18	46
26-Apr	21	HDN	D	S	W	26.4374	99.8901	NA	29	29	16	45
27-Apr	22	HDN	D	O	W	28.4595	88.503	NA	28	28	16	44
28-Apr	23	HDN	D	S	W	26.9773	96.0409	NA	29	29	16	45
29-Apr	24	HDN	D	O	W	26.6341	97.05	NA	17	17	26	43
30-Apr	25	HDN	D	S	W	27.3882	96.8811	NA	23	23	23	46
3-May	26	HDN	A	O	W	26.9207	94.0755	NA	8	8	35	43
5-May	27	HDN	A	S	W	25.9448	96.818	NA	22	22	21	43
6-May	28	HDN	A	O	W	26.9147	96.6899	NA	21	21	25	46
9-May	29	HDN	A	S	W	27.9947	94.2261	NA	7	7	36	43
10-May	30	HDN	A	O	W	28.7378	89.8478	NA	11	11	32	43
1-Mar	1	HLC	A	O	W	25.8243	77.181	NA	11	13.2	33	46.2
2-Mar	2	HLC	A	S	W	23.9099	92.0797	NA	17	20.4	18	38.4
3-Mar	3	HLC	A	O	W	26.1038	80.8126	NA	20	24	30	54
6-Mar	4	HLC	A	S	W	25.3768	71.873	NA	23	27.6	22	49.6
7-Mar	5	HLC	A	O	W	25.829	84.0047	NA	19	22.8	23	45.8
8-Mar	6	HLC	D	S	W	25.423	76.5544	NA	23	27.6	27	54.6
21-Mar	7	HLC	D	O	W	25.0076	98.9889	NA	16	19.2	26	45.2
22-Mar	8	HLC	D	S	W	25.0667	81.3395	NA	26	31.2	18	49.2
23-Mar	9	HLC	D	O	W	26.971	81.779	NA	13	15.6	28	43.6
27-Mar	10	HLC	D	S	W	28.1845	81.3131	NA	16	19.2	26	45.2
28-Mar	11	HLC	A	O	W	27.4174	76.768	NA	10	12	35	47
30-Mar	12	HLC	A	S	W	26.5695	73.0367	NA	28	33.6	18	51.6
4-Apr	13	HLC	A	O	W	26.1839	93.9331	NA	11	13.2	32	45.2
10-Apr	14	HLC	A	S	W	26.9139	95.9106	NA	21	25.2	22	47.2
11-Apr	15	HLC	A	O	W	27.3727	98.3521	NA	13	15.6	30	45.6
13-Apr	16	HLC	D	S	W	26.6003	98.0815	NA	20	24	24	48
18-Apr	17	HLC	D	O	W	27.3498	93.87	NA	22	26.4	22	48.4
20-Apr	18	HLC	D	S	W	28.7586	89.7074	NA	21	25.2	23	48.2
24-Apr	19	HLC	D	O	W	27.4127	95.461	NA	25	30	19	49
25-Apr	20	HLC	D	S	W	26.5656	98.3236	NA	28	33.6	16	49.6
26-Apr	21	HLC	A	O	W	26.4374	99.8901	NA	24	28.8	20	48.8
27-Apr	22	HLC	A	S	W	28.4595	88.503	NA	24	28.8	19	47.8
28-Apr	23	HLC	A	O	W	26.9773	96.0409	NA	19	22.8	26	48.8
29-Apr	24	HLC	A	S	W	26.6341	97.05	NA	20	24	23	47
30-Apr	25	HLC	A	O	W	27.3882	96.8811	NA	20	24	23	47
3-May	26	HLC	D	S	W	26.9207	94.0755	NA	31	37.2	13	50.2
5-May	27	HLC	D	O	W	25.9448	96.818	NA	22	26.4	21	47.4
6-May	28	HLC	D	S	W	26.9147	96.6899	NA	39	46.8	5	51.8
9-May	29	HLC	D	O	W	27.9947	94.2261	NA	35	42	8	50
10-May	30	HLC	D	S	W	28.7378	89.8478	NA	16	19.2	28	47.2
2021-05-04	1	HDN	A	S	L	28.3046	94.9158	NA	36	36	10	46
2021-05-07	2	HDN	A	O	L	27.714	92.2302	NA	34	34	9	43
2021-05-08	3	HDN	A	S	L	27.4699	95.811	NA	42	42	3	45
2021-05-11	4	HDN	A	O	L	29.1768	90.5009	NA	34	34	11	45
2021-05-12	5	HDN	A	S	L	29.3683	88.5986	NA	38	38	6	44
2021-05-13	6	HDN	D	O	L	29.8275	87.2172	NA	21	21	25	46
2021-05-15	7	HDN	D	S	L	28.7696	93.0644	NA	36	36	11	47
2021-05-16	8	HDN	D	O	L	28.717	97.6135	NA	45	45	2	47
2021-05-17	9	HDN	D	S	L	28.4962	88.2161	NA	49	49	0	49
2021-05-18	10	HDN	D	O	L	29.1131	88.503	NA	35	35	9	44
2021-05-19	11	HDN	A	S	L	28.7695	89.7603	NA	44	44	1	45
2021-05-20	12	HDN	A	O	L	29.1167	87.1175	NA	27	27	16	43
2021-05-21	13	HDN	A	S	L	27.6478	84.8002	NA	43	43	2	45
2021-05-22	14	HDN	A	O	L	28.0184	92.6066	NA	23	23	21	44
2021-05-23	15	HDN	A	S	L	28.6059	86.3708	NA	44	44	6	50
2021-05-24	16	HDN	D	O	L	28.7768	88.4908	NA	42	42	3	45
2021-05-25	17	HDN	D	S	L	28.2601	85.7279	NA	43	43	4	47
2021-05-26	18	HDN	D	O	L	28.1612	94.6086	NA	21	21	25	46
2021-05-27	19	HDN	D	S	L	27.7428	98.6043	NA	45	45	1	46
2021-05-28	20	HDN	D	O	L	28.1179	99.3408	NA	30	30	18	48
2021-05-29	21	HDN	A	S	L	27.6068	99.5321	NA	45	45	4	49
2021-05-30	22	HDN	A	O	L	28.1097	97.4874	NA	36	36	13	49
2021-05-31	23	HDN	A	S	L	28.6796	98.8078	NA	49	49	0	49
2021-06-01	24	HDN	A	O	L	29.2657	92.3299	NA	46	46	0	46
2021-06-02	25	HDN	A	S	L	29.6247	91.4246	NA	48	48	1	49
2021-06-03	26	HDN	D	O	L	28.8046	96.7896	NA	46	46	4	50
2021-06-04	27	HDN	D	S	L	28.7334	92.7856	NA	40	40	8	48
2021-06-05	28	HDN	D	O	L	28.4111	89.5549	NA	30	30	19	49
2021-06-06	29	HDN	D	S	L	27.2562	94.7164	NA	43	43	6	49
2021-06-07	30	HDN	D	O	L	27.2562	94.7164	NA	21	21	25	46
2021-05-04	1	HLC	D	O	L	28.3046	94.9158	NA	47	56.4	3	59.4
2021-05-07	2	HLC	D	S	L	27.714	92.2302	NA	48	57.6	2	59.6
2021-05-08	3	HLC	D	O	L	27.4699	95.811	NA	45	54	1	55
2021-05-11	4	HLC	D	S	L	29.1768	90.5009	NA	49	58.8	0	58.8
2021-05-12	5	HLC	D	O	L	29.3683	88.5986	NA	47	56.4	2	58.4
2021-05-13	6	HLC	A	S	L	29.8275	87.2172	NA	46	55.2	2	57.2
2021-05-15	7	HLC	A	O	L	28.7696	93.0644	NA	48	57.6	1	58.6
2021-05-16	8	HLC	A	S	L	28.717	97.6135	NA	48	57.6	0	57.6
2021-05-17	9	HLC	A	O	L	28.4962	88.2161	NA	43	51.6	1	52.6
2021-05-18	10	HLC	A	S	L	29.1131	88.503	NA	49	58.8	1	59.8
2021-05-19	11	HLC	D	O	L	28.7695	89.7603	NA	47	56.4	0	56.4
2021-05-20	12	HLC	D	S	L	29.1167	87.1175	NA	48	57.6	0	57.6
2021-05-21	13	HLC	D	O	L	27.6478	84.8002	NA	43	51.6	0	51.6
2021-05-22	14	HLC	D	S	L	28.0184	92.6066	NA	48	57.6	0	57.6
2021-05-23	15	HLC	D	O	L	28.6059	86.3708	NA	40	48	6	54
2021-05-24	16	HLC	A	S	L	28.7768	88.4908	NA	47	56.4	0	56.4
2021-05-25	17	HLC	A	O	L	28.2601	85.7279	NA	47	56.4	0	56.4
2021-05-26	18	HLC	A	S	L	28.1612	94.6086	NA	47	56.4	0	56.4
2021-05-27	19	HLC	A	O	L	27.7428	98.6043	NA	42	50.4	3	53.4
2021-05-28	20	HLC	A	S	L	28.1179	99.3408	NA	48	57.6	0	57.6
2021-05-29	21	HLC	D	O	L	27.6068	99.5321	NA	47	56.4	0	56.4
2021-05-30	22	HLC	D	S	L	28.1097	97.4874	NA	46	55.2	2	57.2
2021-05-31	23	HLC	D	O	L	28.6796	98.8078	NA	48	57.6	0	57.6
2021-06-01	24	HLC	D	S	L	29.2657	92.3299	NA	50	60	0	60
2021-06-02	25	HLC	D	O	L	29.6247	91.4246	NA	49	58.8	0	58.8
2021-06-03	26	HLC	A	S	L	28.8046	96.7896	NA	49	58.8	0	58.8
2021-06-04	27	HLC	A	O	L	28.7334	92.7856	NA	49	58.8	0	58.8
2021-06-05	28	HLC	A	S	L	28.4111	89.5549	NA	49	58.8	0	58.8
2021-06-06	29	HLC	A	O	L	27.2562	94.7164	NA	48	57.6	0	57.6
2021-06-07	30	HLC	A	S	L	27.2562	94.7164	NA	48	57.6	2	59.6

## Sheet: Quarterly recapture
QUARTERLY RECAPTURE OF MOSQUITO LANDED ON THE VOLUNTEER IN BOTH TRAPS (Recaptured every 3 h)
Date	Day	Trap	Chamber	Volunteer	Mosquito used	Temperature © (°C)	Relative Humidity %	Time	Mosquito # (Landed)	Mosquito # (Landed) 60/50
1-Mar	1	HDN	NA	NA	W	29.57	60.45	18:00-21:00	3	3
2-Mar	2	HDN	NA	NA	W	25.57	81.39	18:00-21:00	0	0
3-Mar	3	HDN	NA	NA	W	29.54	63.9	18:00-21:00	3	3
6-Mar	4	HDN	NA	NA	W	29.03	50.6	18:00-21:00	0	0
7-Mar	5	HDN	NA	NA	W	29.24	61.07	18:00-21:00	0	0
8-Mar	6	HDN	NA	NA	W	28.68	56.43	18:00-21:00	0	0
21-Mar	7	HDN	NA	NA	W	25.84	97.19	18:00-21:00	1	1
22-Mar	8	HDN	NA	NA	W	27.81	66.11	18:00-21:00	0	0
23-Mar	9	HDN	NA	NA	W	29.51	66.15	18:00-21:00	0	0
27-Mar	10	HDN	NA	NA	W	30.86	67.28	18:00-21:00	0	0
28-Mar	11	HDN	NA	NA	W	31.37	59.35	18:00-21:00	2	2
30-Mar	12	HDN	NA	NA	W	29.75	56.77	18:00-21:00	0	0
4-Apr	13	HDN	NA	NA	W	27.64	87.96	18:00-21:00	4	4
10-Apr	14	HDN	NA	NA	W	28.77	89.48	18:00-21:00	0	0
11-Apr	15	HDN	NA	NA	W	29	96.22	18:00-21:00	2	2
13-Apr	16	HDN	NA	NA	W	27.65	94.86	18:00-21:00	3	3
18-Apr	17	HDN	NA	NA	W	28.99	86.77	18:00-21:00	3	3
20-Apr	18	HDN	NA	NA	W	30.51	77.73	18:00-21:00	0	0
24-Apr	19	HDN	NA	NA	W	29.69	88.9	18:00-21:00	2	2
25-Apr	20	HDN	NA	NA	W	27.6	96.17	18:00-21:00	3	3
26-Apr	21	HDN	NA	NA	W	26.9	99.67	18:00-21:00	6	6
27-Apr	22	HDN	NA	NA	W	30.69	77.07	18:00-21:00	0	0
28-Apr	23	HDN	NA	NA	W	27.86	91.23	18:00-21:00	3	3
29-Apr	24	HDN	NA	NA	W	27.76	92.69	18:00-21:00	1	1
30-Apr	25	HDN	NA	NA	W	29.3	92.09	18:00-21:00	5	5
3-May	26	HDN	NA	NA	W	28.75	85.41	18:00-21:00	2	2
5-May	27	HDN	NA	NA	W	27.35	92.56	18:00-21:00	1	1
6-May	28	HDN	NA	NA	W	28.05	93.81	18:00-21:00	5	5
9-May	29	HDN	NA	NA	W	29.69	89.01	18:00-21:00	1	1
10-May	30	HDN	NA	NA	W	30.44	77.97	18:00-21:00	2	2
1-Mar	1	HDN	NA	NA	W	25.63	77.69	21:00-00:00	4	4
2-Mar	2	HDN	NA	NA	W	23.92	96.58	21:00-00:00	0	0
3-Mar	3	HDN	NA	NA	W	26.19	81.51	21:00-00:00	7	7
6-Mar	4	HDN	NA	NA	W	24.48	73.48	21:00-00:00	1	1
7-Mar	5	HDN	NA	NA	W	24.69	91.13	21:00-00:00	4	4
8-Mar	6	HDN	NA	NA	W	25.59	75.93	21:00-00:00	0	0
21-Mar	7	HDN	NA	NA	W	24.88	99.74	21:00-00:00	11	11
22-Mar	8	HDN	NA	NA	W	24.85	84.28	21:00-00:00	2	2
23-Mar	9	HDN	NA	NA	W	26.75	83.26	21:00-00:00	8	8
27-Mar	10	HDN	NA	NA	W	28.77	81.59	21:00-00:00	2	2
28-Mar	11	HDN	NA	NA	W	27.71	79.16	21:00-00:00	5	5
30-Mar	12	HDN	NA	NA	W	26.36	73.07	21:00-00:00	0	0
4-Apr	13	HDN	NA	NA	W	26.42	95.01	21:00-00:00	4	4
10-Apr	14	HDN	NA	NA	W	26.59	97.45	21:00-00:00	7	7
11-Apr	15	HDN	NA	NA	W	27.47	98.45	21:00-00:00	2	2
13-Apr	16	HDN	NA	NA	W	26.54	99.02	21:00-00:00	0	0
18-Apr	17	HDN	NA	NA	W	27.41	94.99	21:00-00:00	3	3
20-Apr	18	HDN	NA	NA	W	29.06	90.54	21:00-00:00	2	2
24-Apr	19	HDN	NA	NA	W	27.61	97.44	21:00-00:00	6	6
25-Apr	20	HDN	NA	NA	W	26.76	98.74	21:00-00:00	9	9
26-Apr	21	HDN	NA	NA	W	26.71	100	21:00-00:00	10	10
27-Apr	22	HDN	NA	NA	W	28.62	89.92	21:00-00:00	10	10
28-Apr	23	HDN	NA	NA	W	26.82	96.75	21:00-00:00	7	7
29-Apr	24	HDN	NA	NA	W	26.49	98.3	21:00-00:00	4	4
30-Apr	25	HDN	NA	NA	W	27.46	98.22	21:00-00:00	5	5
3-May	26	HDN	NA	NA	W	26.51	96.72	21:00-00:00	1	1
5-May	27	HDN	NA	NA	W	26.03	97.72	21:00-00:00	3	3
6-May	28	HDN	NA	NA	W	27.12	98.05	21:00-00:00	10	10
9-May	29	HDN	NA	NA	W	28.33	95.87	21:00-00:00	2	2
10-May	30	HDN	NA	NA	W	28.26	92.68	21:00-00:00	2	2
1-Mar	1	HDN	NA	NA	W	23.8	86.34	00:00-03:00	0	0
2-Mar	2	HDN	NA	NA	W	23.05	97.25	00:00-03:00	1	1
3-Mar	3	HDN	NA	NA	W	24.09	90.47	00:00-03:00	4	4
6-Mar	4	HDN	NA	NA	W	23.58	83.23	00:00-03:00	1	1
7-Mar	5	HDN	NA	NA	W	24.23	95.92	00:00-03:00	6	6
8-Mar	6	HDN	NA	NA	W	23.65	88.12	00:00-03:00	1	1
21-Mar	7	HDN	NA	NA	W	24.76	99.96	00:00-03:00	15	15
22-Mar	8	HDN	NA	NA	W	23.63	88.81	00:00-03:00	5	5
23-Mar	9	HDN	NA	NA	W	25.67	90.23	00:00-03:00	3	3
27-Mar	10	HDN	NA	NA	W	26.68	89.45	00:00-03:00	1	1
28-Mar	11	HDN	NA	NA	W	25.26	86.94	00:00-03:00	7	7
30-Mar	12	HDN	NA	NA	W	24.79	81.77	00:00-03:00	5	5
4-Apr	13	HDN	NA	NA	W	25.02	97.33	00:00-03:00	5	5
10-Apr	14	HDN	NA	NA	W	25.86	99.45	00:00-03:00	3	3
11-Apr	15	HDN	NA	NA	W	26.32	99.8	00:00-03:00	4	4
13-Apr	16	HDN	NA	NA	W	25.93	100	00:00-03:00	3	3
18-Apr	17	HDN	NA	NA	W	26.54	97.78	00:00-03:00	2	2
20-Apr	18	HDN	NA	NA	W	27.74	96.48	00:00-03:00	5	5
24-Apr	19	HDN	NA	NA	W	26.06	98.74	00:00-03:00	7	7
25-Apr	20	HDN	NA	NA	W	26.02	99.51	00:00-03:00	7	7
26-Apr	21	HDN	NA	NA	W	26.16	100	00:00-03:00	6	6
27-Apr	22	HDN	NA	NA	W	27.1	94.05	00:00-03:00	16	16
28-Apr	23	HDN	NA	NA	W	26.49	98.68	00:00-03:00	10	10
29-Apr	24	HDN	NA	NA	W	26.02	99.48	00:00-03:00	1	1
30-Apr	25	HDN	NA	NA	W	26.33	99.44	00:00-03:00	10	10
3-May	26	HDN	NA	NA	W	25.96	98.46	00:00-03:00	3	3
5-May	27	HDN	NA	NA	W	24.95	98.97	00:00-03:00	13	13
6-May	28	HDN	NA	NA	W	26.12	97.66	00:00-03:00	6	6
9-May	29	HDN	NA	NA	W	27.09	96.83	00:00-03:00	2	2
10-May	30	HDN	NA	NA	W	28.03	96.22	00:00-03:00	4	4
1-Mar	1	HDN	NA	NA	W	22.74	90.95	03:00-06:00	5	5
2-Mar	2	HDN	NA	NA	W	22.3	98.08	03:00-06:00	3	3
3-Mar	3	HDN	NA	NA	W	23.2	93.89	03:00-06:00	3	3
6-Mar	4	HDN	NA	NA	W	22.34	88.95	03:00-06:00	4	4
7-Mar	5	HDN	NA	NA	W	23.48	97.01	03:00-06:00	1	1
8-Mar	6	HDN	NA	NA	W	22.58	92.32	03:00-06:00	2	2
21-Mar	7	HDN	NA	NA	W	23.97	99.55	03:00-06:00	5	5
22-Mar	8	HDN	NA	NA	W	22.73	92.9	03:00-06:00	8	8
23-Mar	9	HDN	NA	NA	W	24.74	94.65	03:00-06:00	0	0
27-Mar	10	HDN	NA	NA	W	25.22	92.89	03:00-06:00	3	3
28-Mar	11	HDN	NA	NA	W	23.71	88.82	03:00-06:00	2	2
30-Mar	12	HDN	NA	NA	W	24.19	87.58	03:00-06:00	5	5
4-Apr	13	HDN	NA	NA	W	24.79	98.07	03:00-06:00	7	7
10-Apr	14	HDN	NA	NA	W	25.51	99.96	03:00-06:00	0	0
11-Apr	15	HDN	NA	NA	W	26	100	03:00-06:00	7	7
13-Apr	16	HDN	NA	NA	W	25.9	100	03:00-06:00	7	7
18-Apr	17	HDN	NA	NA	W	25.71	99.23	03:00-06:00	4	4
20-Apr	18	HDN	NA	NA	W	27.14	98.53	03:00-06:00	3	3
24-Apr	19	HDN	NA	NA	W	25.53	99.76	03:00-06:00	4	4
25-Apr	20	HDN	NA	NA	W	25.45	99.93	03:00-06:00	9	9
26-Apr	21	HDN	NA	NA	W	26.74	100	03:00-06:00	7	7
27-Apr	22	HDN	NA	NA	W	26.59	97.99	03:00-06:00	2	2
28-Apr	23	HDN	NA	NA	W	26.37	99.68	03:00-06:00	9	9
29-Apr	24	HDN	NA	NA	W	25.82	99.98	03:00-06:00	11	11
30-Apr	25	HDN	NA	NA	W	25.73	99.8	03:00-06:00	3	3
3-May	26	HDN	NA	NA	W	25.63	99.33	03:00-06:00	2	2
5-May	27	HDN	NA	NA	W	24.86	99.71	03:00-06:00	5	5
6-May	28	HDN	NA	NA	W	25.88	98.71	03:00-06:00	0	0
9-May	29	HDN	NA	NA	W	26.05	97.47	03:00-06:00	2	2
10-May	30	HDN	NA	NA	W	27.33	97.68	03:00-06:00	3	3
1-Mar	1	HLC	NA	NA	W	29.57	60.45	18:00-21:00	1	1.2
2-Mar	2	HLC	NA	NA	W	25.57	81.39	18:00-21:00	0	0
3-Mar	3	HLC	NA	NA	W	29.54	63.9	18:00-21:00	1	1.2
6-Mar	4	HLC	NA	NA	W	29.03	50.6	18:00-21:00	5	6
7-Mar	5	HLC	NA	NA	W	29.24	61.07	18:00-21:00	6	7.2
8-Mar	6	HLC	NA	NA	W	28.68	56.43	18:00-21:00	7	8.4
21-Mar	7	HLC	NA	NA	W	25.84	97.19	18:00-21:00	4	4.8
22-Mar	8	HLC	NA	NA	W	27.81	66.11	18:00-21:00	4	4.8
23-Mar	9	HLC	NA	NA	W	29.51	66.15	18:00-21:00	2	2.4
27-Mar	10	HLC	NA	NA	W	30.86	67.28	18:00-21:00	4	4.8
28-Mar	11	HLC	NA	NA	W	31.37	59.35	18:00-21:00	1	1.2
30-Mar	12	HLC	NA	NA	W	29.75	56.77	18:00-21:00	0	0
4-Apr	13	HLC	NA	NA	W	27.64	87.96	18:00-21:00	6	7.2
10-Apr	14	HLC	NA	NA	W	28.77	89.48	18:00-21:00	2	2.4
11-Apr	15	HLC	NA	NA	W	29	96.22	18:00-21:00	1	1.2
13-Apr	16	HLC	NA	NA	W	27.65	94.86	18:00-21:00	5	6
18-Apr	17	HLC	NA	NA	W	28.99	86.77	18:00-21:00	6	7.2
20-Apr	18	HLC	NA	NA	W	30.51	77.73	18:00-21:00	5	6
24-Apr	19	HLC	NA	NA	W	29.69	88.9	18:00-21:00	4	4.8
25-Apr	20	HLC	NA	NA	W	27.6	96.17	18:00-21:00	9	10.8
26-Apr	21	HLC	NA	NA	W	26.9	99.67	18:00-21:00	5	6
27-Apr	22	HLC	NA	NA	W	30.69	77.07	18:00-21:00	6	7.2
28-Apr	23	HLC	NA	NA	W	27.86	91.23	18:00-21:00	5	6
29-Apr	24	HLC	NA	NA	W	27.76	92.69	18:00-21:00	7	8.4
30-Apr	25	HLC	NA	NA	W	29.3	92.09	18:00-21:00	4	4.8
3-May	26	HLC	NA	NA	W	28.75	85.41	18:00-21:00	8	9.6
5-May	27	HLC	NA	NA	W	27.35	92.56	18:00-21:00	8	9.6
6-May	28	HLC	NA	NA	W	28.05	93.81	18:00-21:00	18	21.6
9-May	29	HLC	NA	NA	W	29.69	89.01	18:00-21:00	7	8.4
10-May	30	HLC	NA	NA	W	30.44	77.97	18:00-21:00	2	2.4
1-Mar	1	HLC	NA	NA	W	25.63	77.69	21:00-00:00	3	3.6
2-Mar	2	HLC	NA	NA	W	23.92	96.58	21:00-00:00	10	12
3-Mar	3	HLC	NA	NA	W	26.19	81.51	21:00-00:00	6	7.2
6-Mar	4	HLC	NA	NA	W	24.48	73.48	21:00-00:00	9	10.8
7-Mar	5	HLC	NA	NA	W	24.69	91.13	21:00-00:00	6	7.2
8-Mar	6	HLC	NA	NA	W	25.59	75.93	21:00-00:00	2	2.4
21-Mar	7	HLC	NA	NA	W	24.88	99.74	21:00-00:00	6	7.2
22-Mar	8	HLC	NA	NA	W	24.85	84.28	21:00-00:00	10	12
23-Mar	9	HLC	NA	NA	W	26.75	83.26	21:00-00:00	2	2.4
27-Mar	10	HLC	NA	NA	W	28.77	81.59	21:00-00:00	3	3.6
28-Mar	11	HLC	NA	NA	W	27.71	79.16	21:00-00:00	4	4.8
30-Mar	12	HLC	NA	NA	W	26.36	73.07	21:00-00:00	12	14.4
4-Apr	13	HLC	NA	NA	W	26.42	95.01	21:00-00:00	1	1.2
10-Apr	14	HLC	NA	NA	W	26.59	97.45	21:00-00:00	10	12
11-Apr	15	HLC	NA	NA	W	27.47	98.45	21:00-00:00	3	3.6
13-Apr	16	HLC	NA	NA	W	26.54	99.02	21:00-00:00	8	9.6
18-Apr	17	HLC	NA	NA	W	27.41	94.99	21:00-00:00	13	15.6
20-Apr	18	HLC	NA	NA	W	29.06	90.54	21:00-00:00	12	14.4
24-Apr	19	HLC	NA	NA	W	27.61	97.44	21:00-00:00	7	8.4
25-Apr	20	HLC	NA	NA	W	26.76	98.74	21:00-00:00	14	16.8
26-Apr	21	HLC	NA	NA	W	26.71	100	21:00-00:00	8	9.6
27-Apr	22	HLC	NA	NA	W	28.62	89.92	21:00-00:00	9	10.8
28-Apr	23	HLC	NA	NA	W	26.82	96.75	21:00-00:00	5	6
29-Apr	24	HLC	NA	NA	W	26.49	98.3	21:00-00:00	4	4.8
30-Apr	25	HLC	NA	NA	W	27.46	98.22	21:00-00:00	7	8.4
3-May	26	HLC	NA	NA	W	26.51	96.72	21:00-00:00	14	16.8
5-May	27	HLC	NA	NA	W	26.03	97.72	21:00-00:00	12	14.4
6-May	28	HLC	NA	NA	W	27.12	98.05	21:00-00:00	15	18
9-May	29	HLC	NA	NA	W	28.33	95.87	21:00-00:00	13	15.6
10-May	30	HLC	NA	NA	W	28.26	92.68	21:00-00:00	8	9.6
1-Mar	1	HLC	NA	NA	W	23.8	86.34	00:00-03:00	7	8.4
2-Mar	2	HLC	NA	NA	W	23.05	97.25	00:00-03:00	2	2.4
3-Mar	3	HLC	NA	NA	W	24.09	90.47	00:00-03:00	7	8.4
6-Mar	4	HLC	NA	NA	W	23.58	83.23	00:00-03:00	1	1.2
7-Mar	5	HLC	NA	NA	W	24.23	95.92	00:00-03:00	5	6
8-Mar	6	HLC	NA	NA	W	23.65	88.12	00:00-03:00	6	7.2
21-Mar	7	HLC	NA	NA	W	24.76	99.96	00:00-03:00	3	3.6
22-Mar	8	HLC	NA	NA	W	23.63	88.81	00:00-03:00	7	8.4
23-Mar	9	HLC	NA	NA	W	25.67	90.23	00:00-03:00	6	7.2
27-Mar	10	HLC	NA	NA	W	26.68	89.45	00:00-03:00	4	4.8
28-Mar	11	HLC	NA	NA	W	25.26	86.94	00:00-03:00	4	4.8
30-Mar	12	HLC	NA	NA	W	24.79	81.77	00:00-03:00	8	9.6
4-Apr	13	HLC	NA	NA	W	25.02	97.33	00:00-03:00	4	4.8
10-Apr	14	HLC	NA	NA	W	25.86	99.45	00:00-03:00	8	9.6
11-Apr	15	HLC	NA	NA	W	26.32	99.8	00:00-03:00	4	4.8
13-Apr	16	HLC	NA	NA	W	25.93	100	00:00-03:00	2	2.4
18-Apr	17	HLC	NA	NA	W	26.54	97.78	00:00-03:00	2	2.4
20-Apr	18	HLC	NA	NA	W	27.74	96.48	00:00-03:00	4	4.8
24-Apr	19	HLC	NA	NA	W	26.06	98.74	00:00-03:00	13	15.6
25-Apr	20	HLC	NA	NA	W	26.02	99.51	00:00-03:00	5	6
26-Apr	21	HLC	NA	NA	W	26.16	100	00:00-03:00	10	12
27-Apr	22	HLC	NA	NA	W	27.1	94.05	00:00-03:00	8	9.6
28-Apr	23	HLC	NA	NA	W	26.49	98.68	00:00-03:00	7	8.4
29-Apr	24	HLC	NA	NA	W	26.02	99.48	00:00-03:00	9	10.8
30-Apr	25	HLC	NA	NA	W	26.33	99.44	00:00-03:00	4	4.8
3-May	26	HLC	NA	NA	W	25.96	98.46	00:00-03:00	9	10.8
5-May	27	HLC	NA	NA	W	24.95	98.97	00:00-03:00	2	2.4
6-May	28	HLC	NA	NA	W	26.12	97.66	00:00-03:00	5	6
9-May	29	HLC	NA	NA	W	27.09	96.83	00:00-03:00	12	14.4
10-May	30	HLC	NA	NA	W	28.03	96.22	00:00-03:00	4	4.8
1-Mar	1	HLC	NA	NA	W	22.74	90.95	03:00-6:00	0	0
2-Mar	2	HLC	NA	NA	W	22.3	98.08	03:00-6:00	5	6
3-Mar	3	HLC	NA	NA	W	23.2	93.89	03:00-6:00	6	7.2
6-Mar	4	HLC	NA	NA	W	22.34	88.95	03:00-6:00	8	9.6
7-Mar	5	HLC	NA	NA	W	23.48	97.01	03:00-6:00	2	2.4
8-Mar	6	HLC	NA	NA	W	22.58	92.32	03:00-6:00	8	9.6
21-Mar	7	HLC	NA	NA	W	23.97	99.55	03:00-6:00	3	3.6
22-Mar	8	HLC	NA	NA	W	22.73	92.9	03:00-6:00	5	6
23-Mar	9	HLC	NA	NA	W	24.74	94.65	03:00-6:00	3	3.6
27-Mar	10	HLC	NA	NA	W	25.22	92.89	03:00-6:00	5	6
28-Mar	11	HLC	NA	NA	W	23.71	88.82	03:00-6:00	1	1.2
30-Mar	12	HLC	NA	NA	W	24.19	87.58	03:00-6:00	8	9.6
4-Apr	13	HLC	NA	NA	W	24.79	98.07	03:00-6:00	0	0
10-Apr	14	HLC	NA	NA	W	25.51	99.96	03:00-6:00	1	1.2
11-Apr	15	HLC	NA	NA	W	26	100	03:00-6:00	5	6
13-Apr	16	HLC	NA	NA	W	25.9	100	03:00-6:00	5	6
18-Apr	17	HLC	NA	NA	W	25.71	99.23	03:00-6:00	1	1.2
20-Apr	18	HLC	NA	NA	W	27.14	98.53	03:00-6:00	0	0
24-Apr	19	HLC	NA	NA	W	25.53	99.76	03:00-6:00	1	1.2
25-Apr	20	HLC	NA	NA	W	25.45	99.93	03:00-6:00	0	0
26-Apr	21	HLC	NA	NA	W	26.74	100	03:00-6:00	1	1.2
27-Apr	22	HLC	NA	NA	W	26.59	97.99	03:00-6:00	1	1.2
28-Apr	23	HLC	NA	NA	W	26.37	99.68	03:00-6:00	2	2.4
29-Apr	24	HLC	NA	NA	W	25.82	99.98	03:00-6:00	0	0
30-Apr	25	HLC	NA	NA	W	25.73	99.8	03:00-6:00	5	6
3-May	26	HLC	NA	NA	W	25.63	99.33	03:00-6:00	0	0
5-May	27	HLC	NA	NA	W	24.86	99.71	03:00-6:00	0	0
6-May	28	HLC	NA	NA	W	25.88	98.71	03:00-6:00	1	1.2
9-May	29	HLC	NA	NA	W	26.05	97.47	03:00-6:00	3	3.6
10-May	30	HLC	NA	NA	W	27.33	97.68	03:00-6:00	2	2.4
2021-05-04	1	HDN	NA	NA	L	30.61	89.81	18:00-21:00	17	17
2021-05-07	2	HDN	NA	NA	L	29.9	81.07	18:00-21:00	5	5
2021-05-08	3	HDN	NA	NA	L	29.22	89.4	18:00-21:00	21	21
2021-05-11	4	HDN	NA	NA	L	30.79	79.28	18:00-21:00	18	18
2021-05-12	5	HDN	NA	NA	L	30.95	74.81	18:00-21:00	30	30
2021-05-13	6	HDN	NA	NA	L	31.72	72.07	18:00-21:00	10	10
2021-05-15	7	HDN	NA	NA	L	29.49	83.44	18:00-21:00	17	17
2021-05-16	8	HDN	NA	NA	L	29.67	94.34	18:00-21:00	24	24
2021-05-17	9	HDN	NA	NA	L	29.01	74.02	18:00-21:00	28	28
2021-05-18	10	HDN	NA	NA	L	30.47	76.81	18:00-21:00	22	22
2021-05-19	11	HDN	NA	NA	L	29.58	78.81	18:00-21:00	26	26
2021-05-20	12	HDN	NA	NA	L	30.54	73.86	18:00-21:00	12	12
2021-05-21	13	HDN	NA	NA	L	28.24	82.87	18:00-21:00	24	24
2021-05-22	14	HDN	NA	NA	L	28.82	92.33	18:00-21:00	16	16
2021-05-23	15	HDN	NA	NA	L	29.78	75.22	18:00-21:00	16	16
2021-05-24	16	HDN	NA	NA	L	29.89	77.83	18:00-21:00	26	26
2021-05-25	17	HDN	NA	NA	L	29.37	74.89	18:00-21:00	21	21
2021-05-26	18	HDN	NA	NA	L	28.98	87.81	18:00-21:00	16	16
2021-05-27	19	HDN	NA	NA	L	28.56	96.8	18:00-21:00	21	21
2021-05-28	20	HDN	NA	NA	L	29.02	98.08	18:00-21:00	10	10
2021-05-29	21	HDN	NA	NA	L	28.65	98.6	18:00-21:00	22	22
2021-05-30	22	HDN	NA	NA	L	29.34	93.8	18:00-21:00	18	18
2021-05-31	23	HDN	NA	NA	L	30.17	96.56	18:00-21:00	23	23
2021-06-01	24	HDN	NA	NA	L	30.87	81.59	18:00-21:00	21	21
2021-06-02	25	HDN	NA	NA	L	31.2	80.76	18:00-21:00	20	20
2021-06-03	26	HDN	NA	NA	L	29.81	93.14	18:00-21:00	32	32
2021-06-04	27	HDN	NA	NA	L	29.42	84.61	18:00-21:00	22	22
2021-06-05	28	HDN	NA	NA	L	28.59	83.72	18:00-21:00	25	25
2021-06-06	29	HDN	NA	NA	L	27.9	89.17	18:00-21:00	15	15
2021-06-07	30	HDN	NA	NA	L	27.9	89.17	18:00-21:00	5	5
2021-05-04	1	HDN	NA	NA	L	28.19	99.94	21:00-00:00	9	9
2021-05-07	2	HDN	NA	NA	L	27.18	94.79	21:00-00:00	17	17
2021-05-08	3	HDN	NA	NA	L	27.46	98.05	21:00-00:00	15	15
2021-05-11	4	HDN	NA	NA	L	28.91	92.82	21:00-00:00	13	13
2021-05-12	5	HDN	NA	NA	L	28.86	91.67	21:00-00:00	6	6
2021-05-13	6	HDN	NA	NA	L	29.2	89.72	21:00-00:00	7	7
2021-05-15	7	HDN	NA	NA	L	28.92	96.3	21:00-00:00	2	2
2021-05-16	8	HDN	NA	NA	L	28.74	98.43	21:00-00:00	21	21
2021-05-17	9	HDN	NA	NA	L	28.04	90.28	21:00-00:00	8	8
2021-05-18	10	HDN	NA	NA	L	28.85	89.47	21:00-00:00	10	10
2021-05-19	11	HDN	NA	NA	L	28.74	92.18	21:00-00:00	9	9
2021-05-20	12	HDN	NA	NA	L	28.58	89.9	21:00-00:00	6	6
2021-05-21	13	HDN	NA	NA	L	27.67	84.5	21:00-00:00	9	9
2021-05-22	14	HDN	NA	NA	L	27.64	85.25	21:00-00:00	2	2
2021-05-23	15	HDN	NA	NA	L	28.21	88.82	21:00-00:00	10	10
2021-05-24	16	HDN	NA	NA	L	28.85	89.58	21:00-00:00	14	14
2021-05-25	17	HDN	NA	NA	L	28.29	86.09	21:00-00:00	10	10
2021-05-26	18	HDN	NA	NA	L	28.02	96.56	21:00-00:00	1	1
2021-05-27	19	HDN	NA	NA	L	27.67	98.9	21:00-00:00	15	15
2021-05-28	20	HDN	NA	NA	L	28.19	99.71	21:00-00:00	9	9
2021-05-29	21	HDN	NA	NA	L	27.78	99.99	21:00-00:00	15	15
2021-05-30	22	HDN	NA	NA	L	28.48	98.32	21:00-00:00	5	5
2021-05-31	23	HDN	NA	NA	L	28.87	99.11	21:00-00:00	16	16
2021-06-01	24	HDN	NA	NA	L	29.39	94.87	21:00-00:00	24	24
2021-06-02	25	HDN	NA	NA	L	29.9	93.39	21:00-00:00	13	13
2021-06-03	26	HDN	NA	NA	L	28.82	97.03	21:00-00:00	13	13
2021-06-04	27	HDN	NA	NA	L	29.05	94.75	21:00-00:00	6	6
2021-06-05	28	HDN	NA	NA	L	28.74	91.34	21:00-00:00	5	5
2021-06-06	29	HDN	NA	NA	L	27.23	92.94	21:00-00:00	15	15
2021-06-07	30	HDN	NA	NA	L	27.23	92.94	21:00-00:00	9	9
2021-05-04	1	HDN	NA	NA	L	27.08	97.64	00:00-03:00	8	8
2021-05-07	2	HDN	NA	NA	L	26.63	98.13	00:00-03:00	8	8
2021-05-08	3	HDN	NA	NA	L	26.55	99.07	00:00-03:00	5	5
2021-05-11	4	HDN	NA	NA	L	28.42	96.61	00:00-03:00	2	2
2021-05-12	5	HDN	NA	NA	L	28.84	95.97	00:00-03:00	2	2
2021-05-13	6	HDN	NA	NA	L	29.03	95.45	00:00-03:00	2	2
2021-05-15	7	HDN	NA	NA	L	28.42	97.98	00:00-03:00	9	9
2021-05-16	8	HDN	NA	NA	L	28.2	99.23	00:00-03:00	0	0
2021-05-17	9	HDN	NA	NA	L	28.47	95.87	00:00-03:00	7	7
2021-05-18	10	HDN	NA	NA	L	28.48	95.01	00:00-03:00	2	2
2021-05-19	11	HDN	NA	NA	L	28.62	95.09	00:00-03:00	7	7
2021-05-20	12	HDN	NA	NA	L	28.39	94.75	00:00-03:00	4	4
2021-05-21	13	HDN	NA	NA	L	27.23	84.63	00:00-03:00	7	7
2021-05-22	14	HDN	NA	NA	L	27.8	94.54	00:00-03:00	5	5
2021-05-23	15	HDN	NA	NA	L	27.9	90.04	00:00-03:00	18	18
2021-05-24	16	HDN	NA	NA	L	28.27	94.39	00:00-03:00	1	1
2021-05-25	17	HDN	NA	NA	L	27.65	92.25	00:00-03:00	12	12
2021-05-26	18	HDN	NA	NA	L	27.8	98.19	00:00-03:00	3	3
2021-05-27	19	HDN	NA	NA	L	27.35	99.73	00:00-03:00	6	6
2021-05-28	20	HDN	NA	NA	L	27.69	99.95	00:00-03:00	5	5
2021-05-29	21	HDN	NA	NA	L	27.05	99.99	00:00-03:00	8	8
2021-05-30	22	HDN	NA	NA	L	27.36	99.57	00:00-03:00	6	6
2021-05-31	23	HDN	NA	NA	L	27.84	99.99	00:00-03:00	5	5
2021-06-01	24	HDN	NA	NA	L	28.38	97.93	00:00-03:00	1	1
2021-06-02	25	HDN	NA	NA	L	28.75	97.21	00:00-03:00	15	15
2021-06-03	26	HDN	NA	NA	L	28.23	98.89	00:00-03:00	1	1
2021-06-04	27	HDN	NA	NA	L	28.44	97.39	00:00-03:00	12	12
2021-06-05	28	HDN	NA	NA	L	28.3	91.86	00:00-03:00	0	0
2021-06-06	29	HDN	NA	NA	L	26.95	98.09	00:00-03:00	10	10
2021-06-07	30	HDN	NA	NA	L	26.95	98.09	00:00-03:00	1	1
2021-05-04	1	HDN	NA	NA	L	26.26	99.31	03:00-06:00	2	2
2021-05-07	2	HDN	NA	NA	L	26.3	99.04	03:00-06:00	4	4
2021-05-08	3	HDN	NA	NA	L	25.96	99.65	03:00-06:00	1	1
2021-05-11	4	HDN	NA	NA	L	27.75	97.97	03:00-06:00	1	1
2021-05-12	5	HDN	NA	NA	L	28.13	97.88	03:00-06:00	0	0
2021-05-13	6	HDN	NA	NA	L	28.46	97.46	03:00-06:00	2	2
2021-05-15	7	HDN	NA	NA	L	27.5	98.51	03:00-06:00	8	8
2021-05-16	8	HDN	NA	NA	L	27.98	99.97	03:00-06:00	0	0
2021-05-17	9	HDN	NA	NA	L	28.02	98.11	03:00-06:00	6	6
2021-05-18	10	HDN	NA	NA	L	28	96.74	03:00-06:00	1	1
2021-05-19	11	HDN	NA	NA	L	27.62	97.57	03:00-06:00	2	2
2021-05-20	12	HDN	NA	NA	L	28.3	95.61	03:00-06:00	5	5
2021-05-21	13	HDN	NA	NA	L	27.2	90.1	03:00-06:00	3	3
2021-05-22	14	HDN	NA	NA	L	27.49	98.66	03:00-06:00	0	0
2021-05-23	15	HDN	NA	NA	L	27.88	95.87	03:00-06:00	0	0
2021-05-24	16	HDN	NA	NA	L	27.51	96.38	03:00-06:00	1	1
2021-05-25	17	HDN	NA	NA	L	26.9	94.36	03:00-06:00	0	0
2021-05-26	18	HDN	NA	NA	L	27.51	98.79	03:00-06:00	1	1
2021-05-27	19	HDN	NA	NA	L	27.12	99.84	03:00-06:00	3	3
2021-05-28	20	HDN	NA	NA	L	27.11	100	03:00-06:00	6	6
2021-05-29	21	HDN	NA	NA	L	26.46	100	03:00-06:00	0	0
2021-05-30	22	HDN	NA	NA	L	26.74	99.96	03:00-06:00	7	7
2021-05-31	23	HDN	NA	NA	L	27.22	100	03:00-06:00	5	5
2021-06-01	24	HDN	NA	NA	L	27.7	99.37	03:00-06:00	0	0
2021-06-02	25	HDN	NA	NA	L	27.93	99.1	03:00-06:00	0	0
2021-06-03	26	HDN	NA	NA	L	28.1	99.56	03:00-06:00	0	0
2021-06-04	27	HDN	NA	NA	L	27.71	98.07	03:00-06:00	0	0
2021-06-05	28	HDN	NA	NA	L	27.91	93.54	03:00-06:00	0	0
2021-06-06	29	HDN	NA	NA	L	26.7	99.28	03:00-06:00	3	3
2021-06-07	30	HDN	NA	NA	L	26.7	99.28	03:00-06:00	6	6
2021-05-04	1	HLC	NA	NA	L	30.61	89.81	18:00-21:00	18	21.6
2021-05-07	2	HLC	NA	NA	L	29.9	81.07	18:00-21:00	40	48
2021-05-08	3	HLC	NA	NA	L	29.22	89.4	18:00-21:00	40	48
2021-05-11	4	HLC	NA	NA	L	30.79	79.28	18:00-21:00	45	54
2021-05-12	5	HLC	NA	NA	L	30.95	74.81	18:00-21:00	47	56.4
2021-05-13	6	HLC	NA	NA	L	31.72	72.07	18:00-21:00	30	36
2021-05-15	7	HLC	NA	NA	L	29.49	83.44	18:00-21:00	29	34.8
2021-05-16	8	HLC	NA	NA	L	29.67	94.34	18:00-21:00	37	44.4
2021-05-17	9	HLC	NA	NA	L	29.01	74.02	18:00-21:00	30	36
2021-05-18	10	HLC	NA	NA	L	30.47	76.81	18:00-21:00	30	36
2021-05-19	11	HLC	NA	NA	L	29.58	78.81	18:00-21:00	40	48
2021-05-20	12	HLC	NA	NA	L	30.54	73.86	18:00-21:00	30	36
2021-05-21	13	HLC	NA	NA	L	28.24	82.87	18:00-21:00	40	48
2021-05-22	14	HLC	NA	NA	L	28.82	92.33	18:00-21:00	35	42
2021-05-23	15	HLC	NA	NA	L	29.78	75.22	18:00-21:00	40	48
2021-05-24	16	HLC	NA	NA	L	29.89	77.83	18:00-21:00	30	36
2021-05-25	17	HLC	NA	NA	L	29.37	74.89	18:00-21:00	35	42
2021-05-26	18	HLC	NA	NA	L	28.98	87.81	18:00-21:00	30	36
2021-05-27	19	HLC	NA	NA	L	28.56	96.8	18:00-21:00	35	42
2021-05-28	20	HLC	NA	NA	L	29.02	98.08	18:00-21:00	30	36
2021-05-29	21	HLC	NA	NA	L	28.65	98.6	18:00-21:00	30	36
2021-05-30	22	HLC	NA	NA	L	29.34	93.8	18:00-21:00	40	48
2021-05-31	23	HLC	NA	NA	L	30.17	96.56	18:00-21:00	48	57.6
2021-06-01	24	HLC	NA	NA	L	30.87	81.59	18:00-21:00	46	55.2
2021-06-02	25	HLC	NA	NA	L	31.2	80.76	18:00-21:00	49	58.8
2021-06-03	26	HLC	NA	NA	L	29.81	93.14	18:00-21:00	49	58.8
2021-06-04	27	HLC	NA	NA	L	29.42	84.61	18:00-21:00	49	58.8
2021-06-05	28	HLC	NA	NA	L	28.59	83.72	18:00-21:00	47	56.4
2021-06-06	29	HLC	NA	NA	L	27.9	89.17	18:00-21:00	44	52.8
2021-06-07	30	HLC	NA	NA	L	27.9	89.17	18:00-21:00	48	57.6
2021-05-04	1	HLC	NA	NA	L	28.19	99.94	21:00-00:00	15	18
2021-05-07	2	HLC	NA	NA	L	27.18	94.79	21:00-00:00	8	9.6
2021-05-08	3	HLC	NA	NA	L	27.46	98.05	21:00-00:00	5	6
2021-05-11	4	HLC	NA	NA	L	28.91	92.82	21:00-00:00	4	4.8
2021-05-12	5	HLC	NA	NA	L	28.86	91.67	21:00-00:00	0	0
2021-05-13	6	HLC	NA	NA	L	29.2	89.72	21:00-00:00	10	12
2021-05-15	7	HLC	NA	NA	L	28.92	96.3	21:00-00:00	14	16.8
2021-05-16	8	HLC	NA	NA	L	28.74	98.43	21:00-00:00	11	13.2
2021-05-17	9	HLC	NA	NA	L	28.04	90.28	21:00-00:00	13	15.6
2021-05-18	10	HLC	NA	NA	L	28.85	89.47	21:00-00:00	19	22.8
2021-05-19	11	HLC	NA	NA	L	28.74	92.18	21:00-00:00	7	8.4
2021-05-20	12	HLC	NA	NA	L	28.58	89.9	21:00-00:00	18	21.6
2021-05-21	13	HLC	NA	NA	L	27.67	84.5	21:00-00:00	3	3.6
2021-05-22	14	HLC	NA	NA	L	27.64	85.25	21:00-00:00	10	12
2021-05-23	15	HLC	NA	NA	L	28.21	88.82	21:00-00:00	0	0
2021-05-24	16	HLC	NA	NA	L	28.85	89.58	21:00-00:00	17	20.4
2021-05-25	17	HLC	NA	NA	L	28.29	86.09	21:00-00:00	9	10.8
2021-05-26	18	HLC	NA	NA	L	28.02	96.56	21:00-00:00	10	12
2021-05-27	19	HLC	NA	NA	L	27.67	98.9	21:00-00:00	7	8.4
2021-05-28	20	HLC	NA	NA	L	28.19	99.71	21:00-00:00	15	18
2021-05-29	21	HLC	NA	NA	L	27.78	99.99	21:00-00:00	12	14.4
2021-05-30	22	HLC	NA	NA	L	28.48	98.32	21:00-00:00	6	7.2
2021-05-31	23	HLC	NA	NA	L	28.87	99.11	21:00-00:00	0	0
2021-06-01	24	HLC	NA	NA	L	29.39	94.87	21:00-00:00	4	4.8
2021-06-02	25	HLC	NA	NA	L	29.9	93.39	21:00-00:00	0	0
2021-06-03	26	HLC	NA	NA	L	28.82	97.03	21:00-00:00	0	0
2021-06-04	27	HLC	NA	NA	L	29.05	94.75	21:00-00:00	0	0
2021-06-05	28	HLC	NA	NA	L	28.74	91.34	21:00-00:00	2	2.4
2021-06-06	29	HLC	NA	NA	L	27.23	92.94	21:00-00:00	4	4.8
2021-06-07	30	HLC	NA	NA	L	27.23	92.94	21:00-00:00	0	0
2021-05-04	1	HLC	NA	NA	L	27.08	97.64	00:00-03:00	14	16.8
2021-05-07	2	HLC	NA	NA	L	26.63	98.13	00:00-03:00	0	0
2021-05-08	3	HLC	NA	NA	L	26.55	99.07	00:00-03:00	0	0
2021-05-11	4	HLC	NA	NA	L	28.42	96.61	00:00-03:00	0	0
2021-05-12	5	HLC	NA	NA	L	28.84	95.97	00:00-03:00	0	0
2021-05-13	6	HLC	NA	NA	L	29.03	95.45	00:00-03:00	4	4.8
2021-05-15	7	HLC	NA	NA	L	28.42	97.98	00:00-03:00	5	6
2021-05-16	8	HLC	NA	NA	L	28.2	99.23	00:00-03:00	0	0
2021-05-17	9	HLC	NA	NA	L	28.47	95.87	00:00-03:00	0	0
2021-05-18	10	HLC	NA	NA	L	28.48	95.01	00:00-03:00	0	0
2021-05-19	11	HLC	NA	NA	L	28.62	95.09	00:00-03:00	0	0
2021-05-20	12	HLC	NA	NA	L	28.39	94.75	00:00-03:00	0	0
2021-05-21	13	HLC	NA	NA	L	27.23	84.63	00:00-03:00	0	0
2021-05-22	14	HLC	NA	NA	L	27.8	94.54	00:00-03:00	3	3.6
2021-05-23	15	HLC	NA	NA	L	27.9	90.04	00:00-03:00	0	0
2021-05-24	16	HLC	NA	NA	L	28.27	94.39	00:00-03:00	0	0
2021-05-25	17	HLC	NA	NA	L	27.65	92.25	00:00-03:00	3	3.6
2021-05-26	18	HLC	NA	NA	L	27.8	98.19	00:00-03:00	5	6
2021-05-27	19	HLC	NA	NA	L	27.35	99.73	00:00-03:00	0	0
2021-05-28	20	HLC	NA	NA	L	27.69	99.95	00:00-03:00	3	3.6
2021-05-29	21	HLC	NA	NA	L	27.05	99.99	00:00-03:00	5	6
2021-05-30	22	HLC	NA	NA	L	27.36	99.57	00:00-03:00	0	0
2021-05-31	23	HLC	NA	NA	L	27.84	99.99	00:00-03:00	0	0
2021-06-01	24	HLC	NA	NA	L	28.38	97.93	00:00-03:00	0	0
2021-06-02	25	HLC	NA	NA	L	28.75	97.21	00:00-03:00	0	0
2021-06-03	26	HLC	NA	NA	L	28.23	98.89	00:00-03:00	0	0
2021-06-04	27	HLC	NA	NA	L	28.44	97.39	00:00-03:00	0	0
2021-06-05	28	HLC	NA	NA	L	28.3	91.86	00:00-03:00	0	0
2021-06-06	29	HLC	NA	NA	L	26.95	98.09	00:00-03:00	0	0
2021-06-07	30	HLC	NA	NA	L	26.95	98.09	00:00-03:00	0	0
2021-05-04	1	HLC	NA	NA	L	26.26	99.31	03:00-06:00	0	0
2021-05-07	2	HLC	NA	NA	L	26.3	99.04	03:00-06:00	0	0
2021-05-08	3	HLC	NA	NA	L	25.96	99.65	03:00-06:00	0	0
2021-05-11	4	HLC	NA	NA	L	27.75	97.97	03:00-06:00	0	0
2021-05-12	5	HLC	NA	NA	L	28.13	97.88	03:00-06:00	0	0
2021-05-13	6	HLC	NA	NA	L	28.46	97.46	03:00-06:00	2	2.4
2021-05-15	7	HLC	NA	NA	L	27.5	98.51	03:00-06:00	0	0
2021-05-16	8	HLC	NA	NA	L	27.98	99.97	03:00-06:00	0	0
2021-05-17	9	HLC	NA	NA	L	28.02	98.11	03:00-06:00	0	0
2021-05-18	10	HLC	NA	NA	L	28	96.74	03:00-06:00	0	0
2021-05-19	11	HLC	NA	NA	L	27.62	97.57	03:00-06:00	0	0
2021-05-20	12	HLC	NA	NA	L	28.3	95.61	03:00-06:00	0	0
2021-05-21	13	HLC	NA	NA	L	27.2	90.1	03:00-06:00	0	0
2021-05-22	14	HLC	NA	NA	L	27.49	98.66	03:00-06:00	0	0
2021-05-23	15	HLC	NA	NA	L	27.88	95.87	03:00-06:00	0	0
2021-05-24	16	HLC	NA	NA	L	27.51	96.38	03:00-06:00	0	0
2021-05-25	17	HLC	NA	NA	L	26.9	94.36	03:00-06:00	0	0
2021-05-26	18	HLC	NA	NA	L	27.51	98.79	03:00-06:00	2	2.4
2021-05-27	19	HLC	NA	NA	L	27.12	99.84	03:00-06:00	0	0
2021-05-28	20	HLC	NA	NA	L	27.11	100	03:00-06:00	0	0
2021-05-29	21	HLC	NA	NA	L	26.46	100	03:00-06:00	0	0
2021-05-30	22	HLC	NA	NA	L	26.74	99.96	03:00-06:00	0	0
2021-05-31	23	HLC	NA	NA	L	27.22	100	03:00-06:00	0	0
2021-06-01	24	HLC	NA	NA	L	27.7	99.37	03:00-06:00	0	0
2021-06-02	25	HLC	NA	NA	L	27.93	99.1	03:00-06:00	0	0
2021-06-03	26	HLC	NA	NA	L	28.1	99.56	03:00-06:00	0	0
2021-06-04	27	HLC	NA	NA	L	27.71	98.07	03:00-06:00	0	0
2021-06-05	28	HLC	NA	NA	L	27.91	93.54	03:00-06:00	0	0
2021-06-06	29	HLC	NA	NA	L	26.7	99.28	03:00-06:00	0	0
2021-06-07	30	HLC	NA	NA	L	26.7	99.28	03:00-06:00	0	0
